# Supplementary material for: A Simple and Low-Cost CRISPR/Cas9 Knockout System Widely Applicable to Insects
Source: Insects. 2024 May 8;15(5):339. doi: 10.3390/insects15050339 (PMC11122616; doi:10.3390/insects15050339)
Supplement: Supplementary file 1 [file insects-15-00339-s001.zip]

Archive with 1 entries (1 files):
- insects-2978222-supplementary.pdf
